# Supplementary material for: Impact of Alkyl Side Chain Length on Morphological Properties and Magnetic Field Response Characteristics of Naphthalenediimide-Based Conjugated Polymer
Source: Polymers (Basel). 2026 May 27;18(11):1328. doi: 10.3390/polym18111328 (PMC13259258; doi:10.3390/polym18111328)
Supplement: Supplementary file 1 [file polymers-18-01328-s001.zip]

Archive with 1 entries (1 files):
- polymers-4299937-supplementary.pdf
